# Supplementary material for: Next generation sequencing on patients with LGMD and nonspecific myopathies: Findings associated with ANO5 mutations
Source: Neuromuscul Disord. 2015 Jul;25(7):533–41. doi: 10.1016/j.nmd.2015.03.011 (PMC4502439; doi:10.1016/j.nmd.2015.03.011)
Supplement: Table S1 — Supplementary Tables e1 contains the list of PCR and RT-PCR primers. [file mmc2.xls]

## Sheet: Foglio1
	Supplementary Table 1 - Genomic and cDNA Primers
	Genomic Primers					PCR conditions
	Exon	Primer F	Primer R	Product Size	Genomic Coordinates	Annealing Temperature	PCR Cycles
	Exon 1	AGAGCAGGCCCTTAGAAGTCC	TGAATTACTCGGCGGTTC	505bp	chr11:22214889-22215393	60°C	30
	Exon 2	TTGAATATGTTCTGATCAGTGGC	TACAAAGGCTTAGTTAACCTTATCTTG	184bp	chr11:22225290-22225473
	Exon 3	GAAACTTAAAAGCACCCTTTGCTC	TGGAAAAGAGTATCATCATTGCAG	208bp	chr11:22232738-22232945
	Exon 4	CCAAGGGTTAGTTTGTCTTTGTC	GGGACTAGGAATTAGTGACAATGTTC	250bp	chr11:22239703-22239952
	Exon 5	CTTTTGTGCTTTTGCCATTTCAG	TCCATGTGAAATTATAAAATGTGCTTC	244bp	chr11:22242576-22242819
	Exon 6	CCATCCAGAGTCACAGCCATTG	AGGCCAGAGTAGGAGAAAACAAC	233bp	chr11:22247432-22247664
	Exon 7	TGAAAATGCTTTGATGTGTTTGAG	AGAAATGGTACGACATCTGCAC	491bp	chr11:22248734-22249224
	Exon 8	TGATTGAAAGAAATGTGGAAAGC	AGTAATGAACATGGCAGGAGG	243bp	chr11:22257640-22257882
	Exon 9	GAACAGCAGTGTTTATTTACTTCGTC	GTTGTGAAATGTAGTGGGAGAAAATAG	300bp	chr11:22261040-22261339
	Exon 10	TGTCTGAATACAAAATCAAGGCTC	GGAAATGCCAGGGAAATAATAAC	297bp	chr11:22271707-22272003
	Exon 11_12	CAGCTTGGACTTTTACCTAAACACC	TGTTATATGGAGGCAAAACAACAC	400bp	chr11:22272226-22272625
	Exon 13	TCCTGCAACCAAAGTAATTAAAGG	GAAACCTATAGCAGTGTGTCCATTG	299bp	chr11:22276830-22277128
	Exon 14	TGGAGTCTTGACTTAGAGGGGAG	AGGGAGAGGGAAAGGAAAGACTC	242bp	chr11:22279167-22279408
	Exon 15	GTTTGCTTTGCACATGAGAACTG	GAAAATGAACTCCTGGAGACCTG	444bp	chr11:22280937-22281380
	Exon 16	GAATGGGGAGCATTCTATAGGC	AGTGCTTGACACACAGAAAGTTG	367bp	chr11:22283553-22283919
	Exon 17	TTTCCTTTAGGTGTTGCAAAATTC	TCTTCTAGAGGAAATATCTCATGGTTAC	233bp	chr11:22284420-22284652
	Exon 18	CACTCTGATTCTCTGATCGCTTTC	ATGTGCAAGGCAGAAAGAAG	285bp	chr11:22291790-22292074
	Exon 19	TTCGTGTGGATCACTCCAAAAC	ATCATTCACATCTCCCCACAC	381bp	chr11:22294224-22294604
	Exon 20	TTTGTGTTTCAGGACAAAGACTTG	GCTTAAGGGATAAAACTAAAACC	387bp	chr11:22295954-22296340
	Exon 21	TGTGAGGTCTCTCTAGTTGAAGC	AGATATTGCTAACTTTCTGATGAGAGG	207bp	chr11:22297570-22297839
	Exon 22	CTGAGCATGTGACACCTCTAACAG	GTAAAATTGACACATGGCTTCTGG	369bp	chr11:22301036-22301404
	cDNA Primers					PCR conditions
	Fragment	Primer F	Primer R	Product Size		Annealing Temperature	PCR Cycles
	Fragment A	AAGAGCAGGCCCTTAGAAGTCC	TTCTTTCCGCCTTTAACTCTGC	448bp	exon1, exon2, exon3, exon4	62°C	32
	Fragment B	CTTCTTCCGAGATGGGATTAGG	TCATGGAGTGGATAGGCAGATG	549bp	exon5, exon6, exon7, exon8
	Fragment C	CCTTTTGGCATAGAAGATGGGAAG	GCTTGTCGTTGTTTCCAAAACTCC	545bp	exon9, exon10, exon11, exon12
	Fragment D	GGCTTCAAAGTTCTCCCATTTG	TTCGAGGAATTTCCATTTTTGTG	533bp	exon13, exon14, exon15
	Fragment E	CACAGGATCATGCTTGAACTTTATTG	TGATCCTGCTCCCATCGACTATAC	429bp	exon16, exon17
	Fragment F	CCGGGAAACAGATTTTTGGAAAC	CATAGGCTGTGTGGCATTTGTTG	464bp	exon18, exon19
	Fragment G	TGCTTACTCAACAAATGCCACAC	GTAAAATTGACACATGGCTTCTGG	547bp	exon20, exon21, exon22
