# Supplementary material for: Next generation sequencing on patients with LGMD and nonspecific myopathies: Findings associated with ANO5 mutations
Source: Neuromuscul Disord. 2015 Jul;25(7):533–41. doi: 10.1016/j.nmd.2015.03.011 (PMC4502439; doi:10.1016/j.nmd.2015.03.011)
Supplement: Table S2 — Supplementary Table e2 enumerates all the rare ANO5 variants of unknown significance. [file mmc3.xls]

## Sheet: EVS_variant_download_GeneName_A
Supplementary Table 2 - List of ANO5 rare variants described in EVS db
#base(NCBI.37)	rsID	dbSNPVersion	Alleles	Frequency %	AllGenotypeCount						FunctionGVS	hgvsProteinVariant	hgvsCdnaVariant	ConservationScorePhastCons	ConservationScoreGERP	GranthamScore	Polyphen2(Class:Score)	RefBaseNCBI37	ChimpAllele	ClinicalInfo	FilterStatus	OnIlluminaHumanExomeChip
11:22215049	rs376116831	dbSNP_138	C>G	0.00768935	GG	0	GC	1	CC	6502	missense	p.(P4R)	c.11C>G	0.942	3.79	103	probably-damaging:1.0	C	C	unknown	PASS	no
11:22215070	rs369407170	dbSNP_138	C>A	0.00768935	AA	0	AC	1	CC	6502	missense	p.(A11E)	c.32C>A	0.0	-6.32	107	benign:0.0	C	C	unknown	PASS	no
11:22225393	rs368009744	dbSNP_138	T>A	0.0077997	AA	0	AT	1	TT	6410	missense	p.(S28R)	c.84T>A	0.451	1.66	110	benign:0.18	T	T	unknown	PASS	no
11:22239790	unknown	none	AG>A	0.00798913	A1A1	0	A1R	1	RR	6258	splice-3	NA	c.139-1del1	1.0	5.87	unknown	unknown	AG	unknown	unknown	PASS	no
11:22239792	rs147323556	dbSNP_134	C>T	0.00768935	TT	0	TC	1	CC	6502	missense-near-splice	p.(P47S)	c.139C>T	0.995	2.64	74	benign:0.0	C	C	unknown	PASS	no
11:22239802	rs370084681	dbSNP_138	G>A	0.0153799	AA	0	AG	2	GG	6501	missense	p.(R50Q)	c.149G>A	0.949	2.95	43	probably-damaging:0.987	G	G	unknown	PASS	no
11:22239808	rs143777403	dbSNP_134	A>G	0.254374	GG	0	GA	33	AA	6470	missense	p.(N52S)	c.155A>G	1.0	5.87	46	probably-damaging:0.982	A	A	unknown	PASS	yes
11:22239825	rs201725369	dbSNP_137	C>T	0.00768935	TT	0	TC	1	CC	6502	missense	p.(R58W)	c.172C>T	0.978	5.87	101	probably-damaging:1.0	C	C	unknown	PASS	no
11:22242646	rs137854521	dbSNP_133	C>CA	0.160102	A1A1	0	A1R	20	RR	6236	frameshift	p.(N64Kfs*15)	c.184_185insA	0.252	-0.04	unknown	unknown	C	unknown	http://omim.org/entry/608662#0004	PASS	no
11:22242688	rs368652492	dbSNP_138	G>A	0.00768935	AA	0	AG	1	GG	6502	missense	p.(G76R)	c.226G>A	0.997	4.99	125	probably-damaging:1.0	G	G	unknown	PASS	no
11:22242721	rs34994927	dbSNP_126	G>A	0.30081	AA	0	AG	39	GG	6463	missense	p.(V87I)	c.259G>A	0.923	2.06	29	benign:0.053	G	G	unknown	PASS	yes
11:22242733	rs371599321	dbSNP_138	A>T	0.00769053	TT	0	TA	1	AA	6501	stop-gained	p.(K91*)	c.271A>T	0.783	4.99	NA	unknown	A	A	unknown	PASS	no
11:22242742	rs367731017	dbSNP_138	G>A	0.00769172	AA	0	AG	1	GG	6500	missense	p.(A94T)	c.280G>A	0.0	-3.73	58	benign:0.303	G	T	unknown	PASS	no
11:22242756	rs142858990	dbSNP_134	G>A	0.0615669	AA	0	AG	8	GG	6493	coding-synonymous-near-splice	p.(A98=)	c.294G>A	0.034	-3.38	NA	unknown	G	G	unknown	PASS	yes
11:22248869	rs370952911	dbSNP_138	T>C	0.00768935	CC	0	CT	1	TT	6502	missense	p.(Y129H)	c.385T>C	0.998	5.94	83	benign:0.014	T	T	unknown	PASS	no
11:22248947	rs377650308	dbSNP_138	G>A	0.00768935	AA	0	AG	1	GG	6502	missense	p.(E155K)	c.463G>A	0.996	3.94	56	benign:0.005	G	G	unknown	PASS	no
11:22248962	rs200531045	dbSNP_137	C>T	0.0230716	TT	0	TC	3	CC	6500	missense	p.(R160C)	c.478C>T	0.022	4.94	180	benign:0.005	C	C	unknown	PASS	yes
11:22248963	rs150652958	dbSNP_134	G>A	0.0153799	AA	0	AG	2	GG	6501	missense	p.(R160H)	c.479G>A	0.004	1.87	29	benign:0.002	G	G	unknown	PASS	no
11:22248992	rs139563739	dbSNP_134	C>G	0.00768935	GG	0	GC	1	CC	6502	missense	p.(L170V)	c.508C>G	0.116	3.3	32	benign:0.091	C	C	unknown	PASS	no
11:22249017	rs146725859	dbSNP_134	G>C	0.00768935	CC	0	CG	1	GG	6502	missense	p.(S178T)	c.533G>C	0.0	-6.62	58	benign:0.0	G	G	unknown	PASS	yes
11:22249037	rs140381407	dbSNP_134	G>C	0.0230716	CC	0	CG	3	GG	6500	missense	p.(E185Q)	c.553G>C	0.998	5.75	29	possibly-damaging:0.788	G	G	unknown	PASS	yes
11:22249065	rs146418790	dbSNP_134	A>G	0.00768935	GG	0	GA	1	AA	6502	missense	p.(H194R)	c.581A>G	1.0	5.75	29	benign:0.0	A	A	unknown	PASS	no
11:22249067	rs149040903	dbSNP_134	C>T	0.00768935	TT	0	TC	1	CC	6502	missense	p.(R195W)	c.583C>T	1.0	4.77	101	probably-damaging:0.999	C	C	unknown	PASS	no
11:22249068	rs143078257	dbSNP_134	G>A	0.0153799	AA	0	AG	2	GG	6501	missense	p.(R195Q)	c.584G>A	0.992	4.83	43	possibly-damaging:0.95	G	G	unknown	PASS	no
11:22249088	rs115750596	dbSNP_132	G>A	1.19038	AA	2	AG	149	GG	6352	missense	p.(E202K)	c.604G>A	0.921	4.78	56	benign:0.004	G	G	unknown	PASS	yes
11:22249100	rs78266558	dbSNP_131	A>G	0.868621	GG	3	GA	106	AA	6394	missense	p.(T206A)	c.616A>G	0.015	3.23	58	benign:0.275	A	A	unknown	PASS	yes
11:22249101	unknown	none	CCTT>C	0.0320051	A1A1	0	A1R	4	RR	6247	coding	p.(T206_F207delinsT)	c.618_620del3	0.008	-1.25	unknown	unknown	CCTT	unknown	unknown	PASS	no
11:22257740	rs140903276	dbSNP_134	G>C	0.293029	CC	0	CG	38	GG	6465	missense	p.(G227A)	c.680G>C	0.895	4.85	60	possibly-damaging:0.83	G	G	unknown	PASS	yes
11:22257749	rs139259793	dbSNP_134	A>G	0.0384586	GG	0	GA	5	AA	6498	missense	p.(D230G)	c.689A>G	0.938	5.77	94	benign:0.001	A	A	unknown	PASS	yes
11:22257752	rs137854523	dbSNP_133	G>T	0.0846479	TT	0	TG	11	GG	6492	missense	p.(G231V)	c.692G>T	0.998	5.77	109	probably-damaging:0.997	G	G	http://omim.org/entry/608662#0005	PASS	yes
11:22257823	rs372221490	dbSNP_138	G>A	0.00768935	AA	0	AG	1	GG	6502	splice-5	NA	c.762+1G>A	1.0	5.64	NA	unknown	G	G	unknown	PASS	no
11:22261146	rs377553546	dbSNP_138	A>G	0.00768935	GG	0	GA	1	AA	6502	missense	p.(N265S)	c.794A>G	0.372	1.45	46	benign:0.011	A	A	unknown	PASS	no
11:22261152	rs138144479	dbSNP_134	C>G	0.704607	GG	0	GC	91	CC	6412	missense	p.(T267S)	c.800C>G	0.082	-2.5	58	benign:0.087	C	C	unknown	PASS	yes
11:22261204	rs144237879	dbSNP_134	C>G	0.00768935	GG	0	GC	1	CC	6502	stop-gained	p.(Y284*)	c.852C>G	0.999	0.42	NA	unknown	C	C	unknown	PASS	no
11:22271893	rs373814281	dbSNP_138	T>C	0.00768935	CC	0	CT	1	TT	6502	missense	p.(L330S)	c.989T>C	0.322	5.42	145	possibly-damaging:0.796	T	T	unknown	PASS	no
11:22271900	rs377619934	dbSNP_138	G>A	0.00768935	AA	0	AG	1	GG	6502	missense	p.(M332I)	c.996G>A	0.161	3.5	10	benign:0.003	G	G	unknown	PASS	no
11:22272309	rs146233625	dbSNP_134	A>C	0.0307645	CC	0	CA	4	AA	6499	missense	p.(I346L)	c.1036A>C	0.881	5.49	5	possibly-damaging:0.693	A	A	unknown	PASS	yes
11:22272323	rs373859984	dbSNP_138	G>C	0.00768935	CC	0	CG	1	GG	6502	missense	p.(M350I)	c.1050G>C	0.997	-0.4	10	benign:0.0	G	G	unknown	PASS	no
11:22276937	rs149656183	dbSNP_134	T>C	0.0153799	CC	0	CT	2	TT	6501	missense	p.(W401R)	c.1201T>C	1.0	5.11	101	probably-damaging:1.0	T	T	unknown	PASS	no
11:22276947	rs375834855	dbSNP_138	G>A	0.0153799	AA	0	AG	2	GG	6501	missense	p.(R404Q)	c.1211G>A	1.0	5.11	43	probably-damaging:1.0	G	G	unknown	PASS	no
11:22276949	rs368970223	dbSNP_138	C>T	0.0153799	TT	0	TC	2	CC	6501	stop-gained	p.(Q405*)	c.1213C>T	0.998	4.18	NA	unknown	C	C	unknown	PASS	no
11:22279254	rs148698633	dbSNP_134	C>T	0.00768935	TT	0	TC	1	CC	6502	missense	p.(T454M)	c.1361C>T	0.0	-4.14	81	benign:0.023	C	C	unknown	PASS	yes
11:22279271	rs141194047	dbSNP_134	T>G	0.00768935	GG	0	GT	1	TT	6502	missense	p.(F460V)	c.1378T>G	0.005	-2.99	50	benign:0.0	T	T	unknown	PASS	no
11:22279273	rs146966268	dbSNP_134	T>A	0.00768935	AA	0	AT	1	TT	6502	missense	p.(F460L)	c.1380T>A	0.0	-5.9	22	benign:0.0	T	T	unknown	PASS	no
11:22281125	rs375611559	dbSNP_138	A>G	0.00768935	GG	0	GA	1	AA	6502	missense	p.(T490A)	c.1468A>G	0.01	1.78	58	benign:0.0	A	A	unknown	PASS	no
11:22281171	rs147924106	dbSNP_134	A>G	0.00768935	GG	0	GA	1	AA	6502	missense	p.(K505R)	c.1514A>G	0.13	-0.16	26	benign:0.001	A	A	unknown	PASS	no
11:22281173	rs141799673	dbSNP_134	A>G	0.0153799	GG	0	GA	2	AA	6501	missense	p.(S506G)	c.1516A>G	0.072	0.16	56	benign:0.001	A	A	unknown	PASS	yes
11:22281235	rs373972893	dbSNP_138	C>G	0.0153799	GG	0	GC	2	CC	6501	missense	p.(I526M)	c.1578C>G	1.0	4.55	10	probably-damaging:1.0	C	C	unknown	PASS	no
11:22283684	rs139618850	dbSNP_134	G>A	0.0307645	AA	0	AG	4	GG	6499	missense	p.(R547Q)	c.1640G>A	1.0	6.17	43	probably-damaging:0.999	G	G	unknown	PASS	yes
11:22283708	rs375014127	dbSNP_138	G>T	0.00768935	TT	0	TG	1	GG	6502	missense	p.(S555I)	c.1664G>T	1.0	6.17	142	probably-damaging:0.961	G	G	unknown	PASS	no
11:22283760	rs368389717	dbSNP_138	C>A	0.00768935	AA	0	AC	1	CC	6502	stop-gained	p.(C572*)	c.1716C>A	1.0	4.95	NA	unknown	C	C	unknown	PASS	no
11:22283777	rs137854526	dbSNP_133	T>C	0.0153799	CC	0	CT	2	TT	6501	missense	p.(F578S)	c.1733T>C	1.0	6.04	155	probably-damaging:1.0	T	T	http://www.ncbi.nlm.nih.gov/sites/varvu?gene=203859&amp;rs=137854526	PASS	yes
11:22283791	rs375225649	dbSNP_138	G>A	0.00768935	AA	0	AG	1	GG	6502	missense	p.(V583I)	c.1747G>A	0.976	6.04	29	probably-damaging:1.0	G	G	unknown	PASS	no
11:22283804	rs369600326	dbSNP_138	G>A	0.00768935	AA	0	AG	1	GG	6502	missense	p.(G587E)	c.1760G>A	0.961	5.13	98	probably-damaging:1.0	G	G	unknown	PASS	no
11:22284590	rs142027093	dbSNP_134	G>A	0.0153799	AA	0	AG	2	GG	6501	splice-5	NA	c.1898+1G>A	1.0	5.15	NA	unknown	G	G	unknown	PASS	yes
11:22291880	rs372674175	dbSNP_138	C>T	0.00768935	TT	0	TC	1	CC	6502	missense	p.(R641C)	c.1921C>T	1.0	4.77	180	probably-damaging:0.995	C	C	unknown	PASS	no
11:22291883	rs146341538	dbSNP_134	C>G	0.00768935	GG	0	GC	1	CC	6502	missense	p.(R642G)	c.1924C>G	0.988	5.71	125	possibly-damaging:0.91	C	C	unknown	PASS	no
11:22291892	rs139303302	dbSNP_134	C>T	0.0230716	TT	0	TC	3	CC	6500	missense	p.(R645W)	c.1933C>T	0.431	2.38	101	probably-damaging:1.0	C	C	unknown	PASS	yes
11:22291916	rs370610082	dbSNP_138	A>G	0.00768935	GG	0	GA	1	AA	6502	missense	p.(S653G)	c.1957A>G	0.999	5.71	56	benign:0.245	A	A	unknown	PASS	no
11:22291951	unknown	none	T>TGGAC	0.00798913	A1A1	0	A1R	1	RR	6258	frameshift	p.(P666Rfs*8)	c.1992_1993insGGAC	0.937	3.39	unknown	unknown	T	unknown	unknown	PASS	no
11:22291960	unknown	none	TG>T	0.00798913	A1A1	0	A1R	1	RR	6258	frameshift	p.(L669Ffs*6)	c.2002del1	0.091	0.51	unknown	unknown	TG	unknown	unknown	PASS	no
11:22294440	unknown	none	AC>A	0.00798913	A1A1	0	A1R	1	RR	6258	frameshift	p.(T714Ifs*7)	c.2141del1	0.953	5.57	unknown	unknown	AC	unknown	unknown	PASS	no
11:22294441	rs200631556	dbSNP_137	C>G	0.0538503	GG	0	GC	7	CC	6496	missense	p.(T714S)	c.2141C>G	0.995	5.57	58	benign:0.03	C	C	unknown	PASS	yes
11:22296134	rs373471188	dbSNP_138	C>T	0.00768935	TT	0	TC	1	CC	6502	missense	p.(T752M)	c.2255C>T	0.914	5.24	81	probably-damaging:1.0	C	C	unknown	PASS	no
11:22296152	rs369058382	dbSNP_138	G>A	0.00768935	AA	0	AG	1	GG	6502	missense	p.(R758H)	c.2273G>A	0.942	5.24	29	possibly-damaging:0.906	G	G	unknown	PASS	no
11:22296164	rs373292041	dbSNP_138	A>G	0.00768935	GG	0	GA	1	AA	6502	missense	p.(Y762C)	c.2285A>G	0.995	1.4	194	probably-damaging:0.985	A	A	unknown	PASS	no
11:22296233	rs146136277	dbSNP_134	T>G	0.440188	GG	1	GT	55	TT	6447	missense	p.(L785R)	c.2354T>G	1.0	3.97	102	benign:0.002	T	T	unknown	PASS	yes
11:22296266	rs61910685	dbSNP_129	C>T	0.931243	TT	0	TC	120	CC	6383	missense	p.(S796L)	c.2387C>T	0.0	-0.96	145	benign:0.002	C	C	unknown	PASS	yes
11:22297671	rs145127621	dbSNP_134	G>A	0.00769053	AA	0	AG	1	GG	6501	missense	p.(E816K)	c.2446G>A	0.0	2.02	56	benign:0.008	G	G	unknown	PASS	no
11:22297717	rs371518298	dbSNP_138	C>G	0.00769172	GG	0	GC	1	CC	6500	missense	p.(A831G)	c.2492C>G	0.991	4.04	60	probably-damaging:1.0	C	C	unknown	PASS	no
11:22297723	rs142073798	dbSNP_134	T>A	0.00769172	AA	0	AT	1	TT	6500	missense	p.(M833K)	c.2498T>A	1.0	4.96	95	possibly-damaging:0.952	T	T	unknown	PASS	no
11:22297728	rs374725506	dbSNP_138	T>G	0.00769172	GG	0	GT	1	TT	6500	missense	p.(F835V)	c.2503T>G	1.0	4.96	50	probably-damaging:0.999	T	T	unknown	PASS	no
11:22297741	rs150442899	dbSNP_134	T>C	0.00769172	CC	0	CT	1	TT	6500	missense	p.(M839T)	c.2516T>C	0.962	3.84	81	possibly-damaging:0.955	T	T	unknown	PASS	no
11:22301109	rs375940033	dbSNP_138	A>C	0.00768935	CC	0	CA	1	AA	6502	missense	p.(K847T)	c.2540A>C	0.871	4.84	78	probably-damaging:1.0	A	A	unknown	PASS	no
11:22301147	rs145362994	dbSNP_134	G>C	0.00769053	CC	0	CG	1	GG	6501	missense	p.(D860H)	c.2578G>C	0.998	5.07	81	benign:0.036	G	G	unknown	PASS	no
11:22301154	rs149208423	dbSNP_134	T>C	0.00769053	CC	0	CT	1	TT	6501	missense	p.(V862A)	c.2585T>C	0.035	-7.9	64	benign:0.001	T	T	unknown	PASS	no
11:22301180	rs189233047	dbSNP_135	A>C	0.00769053	CC	0	CA	1	AA	6501	missense	p.(M871L)	c.2611A>C	1.0	4.36	15	benign:0.0	A	A	unknown	PASS	no
11:22301182	rs372387443	dbSNP_138	G>A	0.00769053	AA	0	AG	1	GG	6501	missense	p.(M871I)	c.2613G>A	1.0	2.64	10	benign:0.0	G	G	unknown	PASS	no
11:22301215	rs34969327	dbSNP_126	C>G	1.32461	GG	2	GC	166	CC	6334	missense	p.(N882K)	c.2646C>G	0.742	-4.82	94	benign:0.101	C	C	http://www.ncbi.nlm.nih.gov/sites/varvu?gene=203859&amp;rs=34969327	PASS	yes
11:22301267	rs148293985	dbSNP_134	A>C	0.177209	CC	1	CA	21	AA	6479	missense	p.(M900L)	c.2698A>C	0.0	-3.9	15	benign:0.0	A	A	unknown	PASS	yes
